# Supplementary material for: Pressure Sensitivity of UiO-66 Framework with Encapsulated Spin Probe: A Molecular Dynamics Study
Source: Molecules. 2025 May 21;30(10):2247. doi: 10.3390/molecules30102247 (PMC12113979; doi:10.3390/molecules30102247)
Supplement: Supplementary file 1 [file molecules-30-02247-s001.zip]

Archive with 1 entries (1 files):
- molecules-3646140-supplementary.pdf
